# Supplementary material for: Identification and validation of a DNA methylation-driven gene-based prognostic model for clear cell renal cell carcinoma
Source: BMC Genomics. 2023 Jun 7;24:307. doi: 10.1186/s12864-023-09416-z (PMC10249168; doi:10.1186/s12864-023-09416-z)
Supplement: Supplementary file 3 — Additional file 3. [file 12864_2023_9416_MOESM3_ESM.zip]

Archive with 24 entries (17 files):
- Code/
- Code/02_uniCox/
- Code/02_uniCox/p01_clincal_extract.R
- Code/02_uniCox/p02_clincal_trans.pl
- Code/02_uniCox/p03_clincal_trans_for_nomogram.pl
- Code/02_uniCox/p03_clincal_trans_numeric.pl
- Code/02_uniCox/p03_uniCox.R
- Code/03_lasso/
- Code/03_lasso/lasso.R
- Code/03_lasso/p00_target_filter.R
- Code/03_lasso/target_filter.R
- Code/04.5_clinical/
- Code/04.5_clinical/p02_riskScore.R
- Code/04_multiCox/
- Code/04_multiCox/p00_target_filter.R
- Code/04_multiCox/p00_target_filter_whole.R
- Code/04_multiCox/p01_genes_multiCox.R
- Code/04_multiCox/p02_riskScore.R
- Code/04_multiCox/p03_phyno-genes_multiCox.R
- Code/05_nomogram/
- Code/05_nomogram/p01_nomogram.R
- Code/05_nomogram/run.sh
- Code/06_DCA/
- Code/06_DCA/DCA.R
