# Supplementary material for: Identification and validation of a DNA methylation-driven gene-based prognostic model for clear cell renal cell carcinoma
Source: BMC Genomics. 2023 Jun 7;24:307. doi: 10.1186/s12864-023-09416-z (PMC10249168; doi:10.1186/s12864-023-09416-z)
Supplement: Supplementary file 3 — Additional file 3. [file 12864_2023_9416_MOESM3_ESM.zip › Code/02_uniCox/p01_clincal_extract.R]

args<-commandArgs(TRUE)
target_phyno<-args[1]
tcga_phyno<-args[2]
out_prefix<-args[3]


#读取待提取的目标表型列表
#phyno<-read.table("TCGA-HNSC.GDC_phenotype.list")
phyno<-read.table(target_phyno)

#读取TCGA表型总表
#tab<-read.table("../00_data/TCGA-HNSC.GDC_phenotype.tsv",sep="\t",header=T)
tab<-read.table(tcga_phyno,sep="\t",header=T)
nrow(tab)

library("dplyr")
tab1<-select(tab,one_of(as.character(phyno$V1)))
nrow(tab1)

write.table(tab1,file=paste(out_prefix,"sub.xls",sep="."),quote=F,row.names=F,sep="\t")
tab2<-t(tab1)
write.table(tab2,file=paste(out_prefix,"sub_trans.xls",sep="."),quote=F,row.names=T,col.names=F,sep="\t")
