# Supplementary material for: Identification and validation of a DNA methylation-driven gene-based prognostic model for clear cell renal cell carcinoma
Source: BMC Genomics. 2023 Jun 7;24:307. doi: 10.1186/s12864-023-09416-z (PMC10249168; doi:10.1186/s12864-023-09416-z)
Supplement: Supplementary file 3 — Additional file 3. [file 12864_2023_9416_MOESM3_ESM.zip › Code/02_uniCox/p02_clincal_trans.pl]

#!/usr/bin/perl
use strict;
use warnings;
use PerlIO::gzip;

my ($aa, $out) = @ARGV;
if($ARGV[0]=~/\.gz/){
	open IN,"<:gzip",$ARGV[0] or die $!;
}
else{
	open IN, "<$ARGV[0]" or die "can't open $ARGV[0]";
}

open OUT, ">$out" or die $!;
while(<IN>){
	chomp;
	my @a=split "\t",$_;
	if($a[0] eq "submitter_id.samples"){print OUT $_."\n"};
	if($a[0] eq "age_at_diagnosis.diagnoses"){
		my @s;
		my $age;
		my $group;
		for(my $i=1;$i<=$#a;$i++){
			if($a[$i] ne "" &&  $a[$i] ne "NA"){
				$age=int($a[$i]/365);
				#print $age."\t";
				$group = $age <=60 ? 0 : 1;
			}else{
				$group = "NA";
			}
			push @s,$group;
		}
		print OUT join "\t",$a[0],@s;
		print OUT "\n";
	}
	if($a[0] eq "gender.demographic"){
		my @s;
		my $group;
		for(my $i=1;$i<=$#a;$i++){
			if($a[$i] ne ""){
				$group = $a[$i] eq "male" ? 0 : 1;
			}else{
				$group = "NA";
			}
			push @s,$group;
		}   
		print OUT join "\t",$a[0],@s;
		print OUT "\n";
	}
	if($a[0] eq "clinical_stage" || $a[0] eq "tumor_stage.diagnoses"){
		my @s;                                              
		my $group;
		for(my $i=1;$i<=$#a;$i++){
			if($a[$i] ne "" &&  $a[$i] ne "NA"){
				$group = ($a[$i]=~/Stage I$/i || $a[$i]=~/Stage II$/i || $a[$i]=~/Stage I[ABC]/i || $a[$i]=~/Stage II[ABC]/) ? 0 : 1;
			}else{
				$group = "NA";
			}
			push @s,$group;
		}   
		print OUT join "\t",$a[0],@s;
		print OUT "\n";
	}
	if($a[0] eq "neoplasm_histologic_grade"){
		my @s;                                              
		my $group;
		for(my $i=1;$i<=$#a;$i++){
			if($a[$i] ne "" && $a[$i] ne "GX"  &&  $a[$i] ne "NA"){
				$group = ($a[$i] eq "G1" || $a[$i] eq "G2") ? 0 : 1;
			}else{
				$group = "NA";
			}
			push @s,$group;
		}   
		print OUT join "\t",$a[0],@s;
		print OUT "\n";
	}
}

close OUT;
close IN;
