# Supplementary material for: Identification and validation of a DNA methylation-driven gene-based prognostic model for clear cell renal cell carcinoma
Source: BMC Genomics. 2023 Jun 7;24:307. doi: 10.1186/s12864-023-09416-z (PMC10249168; doi:10.1186/s12864-023-09416-z)
Supplement: Supplementary file 3 — Additional file 3. [file 12864_2023_9416_MOESM3_ESM.zip › Code/03_lasso/lasso.R]

library(survival)
library(glmnet)

args<-commandArgs(TRUE)
deg_exp<-args[1]
sur_data<-args[2]
out_prefix<-args[3]

exp<-read.table(deg_exp,header=T)
survival<-read.table(sur_data,header=T)
rownames(exp)<-exp[,1]
exp<-exp[,-1]
exp<-as.data.frame(t(exp))
exp$sample<-gsub("[.]","-",rownames(exp))

#表达数据与生存数据匹配
survival0<-survival[match(exp$sample,survival$sample),]
exp0<-cbind(survival0[,c("sample","OS","OS.time")],exp[,-ncol(exp)])

exp0<-na.omit(exp0)
rownames(exp0)<-exp0[,1]
exp0<-exp0[,-1]

data<-exp0

genes <- data[,c(3:ncol(data))]
outTab <- data.frame()

#lasso回归
fit_sur<-Surv(data$OS.time,data$OS)
fit<-glmnet(as.matrix(genes),fit_sur,nfold=10,family="cox") 

#plot
pdf(file=paste(out_prefix,"lasso_coef.pdf",sep="."))
plot(fit,label=T)
dev.off()

#选择合适的lambda值
#set.seed(1011)
#当基因不多的时候可采用留一法：nfold=nrow(genes)
#当基因数量很多，采用留一法计算量大的时候采用10折交叉检验：nfold=10
cvfit<-cv.glmnet(as.matrix(genes),fit_sur,nfold=nrow(genes),family="cox")
pdf(file=paste(out_prefix,"lasso_PLD.pdf",sep="."))
plot(cvfit)
dev.off()

coef.min = coef(cvfit,s = "lambda.min")
coef.min
coef.min<-as.matrix(coef.min)
colnames(coef.min)<-"coef"

write.table(coef.min,file=paste(out_prefix,"lasso_coef.xls",sep="."),quote=F,row.names=T,sep="\t")

#保存筛选的基因表达量矩阵
library(dplyr)
exp<-read.table(deg_exp,header=T)
exp_filt<-filter(exp, sample %in% rownames(coef.min)[which(coef.min[,1]!=0)])

write.table(exp_filt,file=paste(out_prefix,"lasso_effect_genes.xls",sep="."),quote=F,row.names=F,sep="\t")
