# Supplementary material for: Identification and validation of a DNA methylation-driven gene-based prognostic model for clear cell renal cell carcinoma
Source: BMC Genomics. 2023 Jun 7;24:307. doi: 10.1186/s12864-023-09416-z (PMC10249168; doi:10.1186/s12864-023-09416-z)
Supplement: Supplementary file 3 — Additional file 3. [file 12864_2023_9416_MOESM3_ESM.zip › Code/03_lasso/p00_target_filter.R]

args<-commandArgs(TRUE)
all_exp<-args[1]
degs<-args[2]
target_exp<-args[3]


exp<-read.table(all_exp,row.names=1,sep="\t")
exp<-as.data.frame(t(exp))
glist<-read.table(degs)
ID_list=exp[match(glist$V1,exp[,1]),]

ID_list<-na.omit(ID_list)
write.table(ID_list,file=target_exp,quote=F,row.names=F,sep="\t")
