# Supplementary material for: Identification and validation of a DNA methylation-driven gene-based prognostic model for clear cell renal cell carcinoma
Source: BMC Genomics. 2023 Jun 7;24:307. doi: 10.1186/s12864-023-09416-z (PMC10249168; doi:10.1186/s12864-023-09416-z)
Supplement: Supplementary file 3 — Additional file 3. [file 12864_2023_9416_MOESM3_ESM.zip › Code/04.5_clinical/p02_riskScore.R]

library(survival)

args<-commandArgs(TRUE)
train_exp<-args[1]
test_exp<-args[2]
whole_exp<-args[3]
sur_data<-args[4]
out_prefix<-args[5]

#读入基因数据
exp<-read.table(train_exp,header=T)
rownames(exp)<-exp[,1]
exp<-exp[,-1]
exp<-as.data.frame(t(exp))
exp$sample<-gsub("[.]","-",rownames(exp))

#读入生存数据
survival<-read.table(sur_data,header=T)


#表达数据与生存数据匹配
survival0<-survival[match(exp$sample,survival$sample),]
exp1<-cbind(survival0[,c("sample","OS","OS.time")],exp[,-ncol(exp)])

exp1<-na.omit(exp1)
rownames(exp1)<-exp1[,1]
exp1<-exp1[,-1]

data<-exp1
dim(data)

genes <- colnames(data)[3:ncol(data)]
outTab <- data.frame()

cox <- coxph(Surv(OS.time,OS)~.,data)
cox <- step(cox,direction="both")
cox_summary <- summary(cox)
outTab <- rbind(outTab,cbind(Genes=rownames(cox_summary$coefficients),coef=round(cox_summary$coefficients[,"coef"],3),HR = round(cox_summary$coefficients[,"exp(coef)"],3),z = round(cox_summary$coefficients[,"z"],3),"95%CI" = paste(round(cox_summary$conf.int[,3],3),round(cox_summary$conf.int[,4],3),sep = "-"),pvalue = round(cox_summary$coefficients[,"Pr(>|z|)"],3)))


write.table(outTab,file=paste(out_prefix,"riskScore_multiCox.out.xls",sep="."),quote=F,row.names=F,sep="\t")


#====== evaluation for train set ==============#
riskScore<-predict(cox,type="risk",newdata=data)  
head(data)
coxGene<-rownames(cox_summary$coefficients)
coxGene=gsub("'","",coxGene)
outCol=c("OS.time","OS",coxGene)

library(survminer)
tab0<-cbind(id=rownames(cbind(data[,outCol],riskScore)),cbind(data[,outCol],riskScore))
cut<- surv_cutpoint( tab0, time = "OS.time", event = "OS",  variables = "riskScore")
cut_point<-summary(cut)$cutpoint
cut_point

risk=as.vector(ifelse(riskScore>cut_point,"high","low"))
#risk=as.vector(ifelse(riskScore>median(riskScore),"high","low"))

write.table(cut_point,file=paste(out_prefix,"riskScore.cutoff.txt",sep="."),sep="",quote=F,row.names=F)
#write.table(median(riskScore),file=paste(out_prefix,"riskScore.cutoff.txt",sep="."),sep="",quote=F,row.names=F)

tab<-cbind(id=rownames(cbind(data[,outCol],riskScore,risk)),cbind(data[,outCol],riskScore,risk))

write.table(tab,
	    file=paste(out_prefix,"train_set.risk.txt",sep="."),
	    sep="\t",
	    quote=F,
	    row.names=F)
library(dplyr)
tab_rs<-select(tab,riskScore)
tab_rs<-t(tab_rs)
write.table(tab_rs,file=paste(out_prefix,"train_set.riskScore.txt",sep="."),sep="\t",quote=F,row.names=T)

library(survminer)
library(ggrisk)
library(rms)
pdf(file=paste(out_prefix,"HR.pdf",sep="."),height=8,width=10)
ggforest(cox, data=data ,main = 'Hazard ratio', refLabel = 'reference', noDigits = 2)
dev.off()

#====== for train set ==============#
# surplot for risckScore
fit <- survfit(Surv(OS.time,OS) ~ risk, data = tab)
print(fit)
pdf("train_set.riskScore_survival.pdf")
ggsurvplot(fit,
	   pval = TRUE, conf.int = TRUE,
	   risk.table.col = "strata", # Change risk table color by groups
	   surv.median.line = "hv", # Specify median survival
	   ggtheme = theme_bw(), # Change ggplot2 theme
	   xlab = "Time in days",   # customize X axis label.
	   break.time.by = 500,     # break X axis in time intervals by 200.
	   risk.table = TRUE,
	   legend.labs=c("Low Risk","High Risk"),
	   legend.tile="Risk", 
	   palette = c("#E7B800", "#2E9FDF"))
dev.off()

# surplot for single gene
for(i in c(4:(ncol(tab)-2))){
	pdf(paste(colnames(tab)[i],".singlegene_survival.pdf",sep=""),width=4,height=5)
	cut1<- surv_cutpoint( tab, time = "OS.time", event = "OS",  variables = colnames(tab)[i])
	cut_point1<-summary(cut1)$cutpoint

	gene_exp=as.vector(ifelse(tab[,i]>cut_point1,"high","low"))
	tab2<-cbind(tab,gene_exp)
	fm1<-paste("Surv(OS.time, OS) ~ ", "gene_exp")
	fit1 <- survfit(formula =  as.formula(fm1), data = tab2)
	ggsurvplot(fit1,
		   pval = TRUE, conf.int = TRUE,
		   risk.table.col = "strata", # Change risk table color by groups
		   surv.median.line = "hv", # Specify median survival
		   ggtheme = theme_bw(), # Change ggplot2 theme
		   xlab = "Time in days",   # customize X axis label.
		   break.time.by = 500,     # break X axis in time intervals by 200.
		   risk.table = TRUE,
		   title=colnames(tab)[i],
		   palette = c("#E7B800", "#2E9FDF"))
	dev.off()
}

# survival plots of patients
pdf("train_set.riskScore_3plot.pdf")
#ggrisk方法：报错
#ggrisk(fit,
#cutoff.value=cut_point,
#code.highrisk = 'High Risk',#高风险标签，默认为 ’High’
#code.lowrisk = 'Low Risk', #低风险标签，默认为 ’Low’
#title.A.ylab='Risk Score', #A图 y轴名称
#title.B.ylab='Survival Time(days)', #B图 y轴名称，注意区分year month day
#title.A.legend='Risk Group', #A图图例名称
#title.B.legend='Status',     #B图图例名称
#title.C.legend='Methylation', #C图图例名称
#relative_heights=c(0.1,0.1,0.01,0.15), #A、B、热图注释和热图C的相对高度    
#color.A=c(low='#2c7fb8',high='#feb24c'),#A图中点的颜色
#color.B=c(code.0='#2c7fb8',code.1='#feb24c'), #B图中点的颜色
#color.C=c(low='#2c7fb8',median='white',high='#feb24c'), #C图中热图颜色
#vjust.A.ylab=1, #A图中y轴标签到y坐标轴的距离,默认是1
#vjust.B.ylab=2  #B图中y轴标签到y坐标轴的距离,默认是2
#       )

#自己画图
#figure 1
riskClass<-tab$risk
lowLength<-sum(riskClass=="low")
highLength<-sum(riskClass=="high")
tmp1<-sort(tab$riskScore)
par(pin = c(5,2),mfrow = c(2, 1),las=1)#pin()函数控制图形的尺寸
plot(tmp1,type="p",ylab="Risk Score",xlab=NA,pch=20,col=c(rep("#2E9FDF",lowLength),rep("#E7B800",highLength)),xaxt="n")
text(x=lowLength,y=max(tab$riskScore),labels=paste("cutoff = ",round(cut_point,3),sep=""),pos=4)
legend("topleft",pch=c(16,16),legend=c("Low Risk","High Risk"),col=c("#2E9FDF", "#E7B800"),ncol=2,bty = "n")
abline(v=lowLength,lty=2)

#figure 2
tmp2<-tab[order(tab$riskScore,decreasing=F),]
color<-ifelse(tab$OS==1,"#2E9FDF", "#E7B800")
plot(tmp2$OS.time,pch=19,xlab="Patiens(increasing risk score)",ylab="Survival time (days)",col=color,ylim=c(0,max(tmp2$OS.time+1000)))
legend("topright",pch=c(16,16),legend=c("Alive","Dead"),col=c("#2E9FDF", "#E7B800"),ncol=2,bty = "n")
abline(v=lowLength,lty=2)


#figure 3
library(pheatmap)
heatTab<-tmp2[,c(4:(ncol(tab)-2))]
heatTab<-t(as.matrix(heatTab))
colnames(heatTab)<-tmp2$id
annotation<-data.frame(risk=tmp2$risk)
rownames(annotation)<-tmp2$id
annoCol<-list(risk=c(low='#2E9FDF',high='#E7B800'))
pheatmap(heatTab,
	 scale="row",
	 color=colorRampPalette(colors = c("blue","white","red"))(100),
	 annotation=annotation,
	 annotation_colors=annoCol,
	 cluster_cols=F,
	 cluster_rows=T,
	 show_colnames=F,
	 cellheight=15) 

dev.off()

# survival time dependent  ROC 
library(survivalROC)
one_year<- survivalROC(Stime=tab$OS.time,##生存时间
		       status=tab$OS,## 终止事件    
		       marker = tab$riskScore, ## marker value    
		       predict.time = 365,## 预测时间截点
		       method = "KM")
three_year<- survivalROC(Stime=tab$OS.time,##生存时间
			 status=tab$OS,## 终止事件    
			 marker = tab$riskScore, ## marker value    
			 predict.time = 730,## 预测时间截点
			 method = "KM")
five_year<- survivalROC(Stime=tab$OS.time,##生存时间
			status=tab$OS,## 终止事件    
			marker = tab$riskScore, ## marker value    
			predict.time =1825 ,## 预测时间截点
			method = "KM")
ten_year<- survivalROC(Stime=tab$OS.time,##生存时间
		       status=tab$OS,## 终止事件    
		       marker = tab$riskScore, ## marker value    
		       predict.time =3650 ,## 预测时间截点
		       method = "KM")

pdf("train_set.survival_time_dependent_ROCplot.pdf",width=5,height=5)
plot(one_year$FP, one_year$TP, ## x=FP,y=TP
     type="l",lwd=3,col="#BC3C29FF", ##线条设置
     xlim=c(0,1), ylim=c(0,1),   
     xlab=("Specificity"), ##连接
     ylab="Sensitivity",
     main=paste0("Time dependent ROC(Train set: ",nrow(data)," samples)"))## \n换行符
abline(0,1)

lines(three_year$FP, three_year$TP, type="l",lwd=3,col="#0072B5FF",xlim=c(0,1), ylim=c(0,1))
lines(five_year$FP, five_year$TP, type="l",lwd=3,col="gold",xlim=c(0,1), ylim=c(0,1))
lines(ten_year$FP, ten_year$TP, type="l",lwd=3,col="green4",xlim=c(0,1), ylim=c(0,1))
legend("bottomright",c(paste("1-Year (AUC=",round(one_year$AUC,3),")"),
		       paste("3-Year (AUC=",round(three_year$AUC,3),")"),
		       paste("5-Year (AUC=",round(five_year$AUC,3),")"),
		       paste("10-Year (AUC=",round(ten_year$AUC,3),")")),
       lty= 1 ,lwd= 3,col=c("#BC3C29FF","#0072B5FF","gold","green4"),
       bty = "n",# bty框的类型
       )

dev.off()


#====== for test set ==============#
exp<-read.table(test_exp,header=T)
rownames(exp)<-exp[,1]
exp<-exp[,-1]
exp<-as.data.frame(t(exp))
exp$sample<-gsub("[.]","-",rownames(exp))

#读入生存数据
survival<-read.table(sur_data,header=T)


#表达数据与生存数据匹配
survival0<-survival[match(exp$sample,survival$sample),]
exp1<-cbind(survival0[,c("sample","OS","OS.time")],exp[,-ncol(exp)])

exp1<-na.omit(exp1)
rownames(exp1)<-exp1[,1]
exp1<-exp1[,-1]

data<-exp1
dim(data)

riskScore<-predict(cox,type="risk",newdata=data)
coxGene<-rownames(cox_summary$coefficients)
coxGene=gsub("'","",coxGene)
outCol=c("OS.time","OS",coxGene)

library(survminer)
#tab0<-cbind(id=rownames(cbind(data[,outCol],riskScore)),cbind(data[,outCol],riskScore))
#cut<- surv_cutpoint( tab0, time = "OS.time", event = "OS",  variables = "riskScore")
#cut_point<-summary(cut)$cutpoint
#cut_point

risk=as.vector(ifelse(riskScore>cut_point,"high","low"))
#risk=as.vector(ifelse(riskScore>median(riskScore),"high","low"))

#write.table(cut_point,file=paste(out_prefix,"riskScore.cutoff.txt",sep="."),sep="",quote=F,row.names=F)

tab<-cbind(id=rownames(cbind(data[,outCol],riskScore,risk)),cbind(data[,outCol],riskScore,risk))

write.table(tab,
	    file=paste(out_prefix,"test_set.risk.txt",sep="."),
	    sep="\t",
	    quote=F,
	    row.names=F)
library(dplyr)
tab_rs<-select(tab,riskScore)
tab_rs<-t(tab_rs)
write.table(tab_rs,file=paste(out_prefix,"test_set.riskScore.txt",sep="."),sep="\t",quote=F,row.names=T)


# surplot for risckScore
fit <- survfit(Surv(OS.time,OS) ~ risk, data = tab)
print(fit)
pdf("test_set.riskScore_survival.pdf")
ggsurvplot(fit,
	   pval = TRUE, conf.int = TRUE,
	   risk.table.col = "strata", # Change risk table color by groups
	   surv.median.line = "hv", # Specify median survival
	   ggtheme = theme_bw(), # Change ggplot2 theme
	   xlab = "Time in days",   # customize X axis label.
	   break.time.by = 500,     # break X axis in time intervals by 200.
	   risk.table = TRUE,
	   legend.labs=c("Low Risk","High Risk"),
	   legend.tile="Risk", 
	   palette = c("#E7B800", "#2E9FDF"))
dev.off()

# survival plots of patients
pdf("test_set.riskScore_3plot.pdf")
#自己画图
#figure 1
riskClass<-tab$risk
lowLength<-sum(riskClass=="low")
highLength<-sum(riskClass=="high")
tmp1<-sort(tab$riskScore)
par(pin = c(5,2),mfrow = c(2, 1),las=1)#pin()函数控制图形的尺寸
plot(tmp1,type="p",ylab="Risk Score",xlab=NA,pch=20,col=c(rep("#2E9FDF",lowLength),rep("#E7B800",highLength)),xaxt="n")
text(x=lowLength,y=max(tab$riskScore),labels=paste("cutoff = ",round(cut_point,3),sep=""),pos=4)
legend("topleft",pch=c(16,16),legend=c("Low Risk","High Risk"),col=c("#2E9FDF", "#E7B800"),ncol=2,bty = "n")
abline(v=lowLength,lty=2)

#figure 2
tmp2<-tab[order(tab$riskScore,decreasing=F),]
color<-ifelse(tab$OS==1,"#2E9FDF", "#E7B800")
plot(tmp2$OS.time,pch=19,xlab="Patiens(increasing risk score)",ylab="Survival time (days)",col=color,ylim=c(0,max(tmp2$OS.time+1000)))
legend("topright",pch=c(16,16),legend=c("Alive","Dead"),col=c("#2E9FDF", "#E7B800"),ncol=2,bty = "n")
abline(v=lowLength,lty=2)

#figure 3
library(pheatmap)
heatTab<-tmp2[,c(4:(ncol(tab)-2))]
heatTab<-t(as.matrix(heatTab))
colnames(heatTab)<-tmp2$id
annotation<-data.frame(risk=tmp2$risk)
rownames(annotation)<-tmp2$id
annoCol<-list(risk=c(low='#2E9FDF',high='#E7B800'))
pheatmap(heatTab,
	 scale="row",
	 color=colorRampPalette(colors = c("blue","white","red"))(100),
	 annotation=annotation,
	 annotation_colors=annoCol,
	 cluster_cols=F,
	 cluster_rows=T,
	 show_colnames=F,
	 cellheight=15) 

dev.off()

# survival time dependent  ROC 
library(survivalROC)
one_year<- survivalROC(Stime=tab$OS.time,##生存时间
		       status=tab$OS,## 终止事件    
		       marker = tab$riskScore, ## marker value    
		       predict.time = 365,## 预测时间截点
		       method = "KM")
three_year<- survivalROC(Stime=tab$OS.time,##生存时间
			 status=tab$OS,## 终止事件    
			 marker = tab$riskScore, ## marker value    
			 predict.time = 730,## 预测时间截点
			 method = "KM")
five_year<- survivalROC(Stime=tab$OS.time,##生存时间
			status=tab$OS,## 终止事件 
			marker = tab$riskScore, ## marker value    
			predict.time =1825 ,## 预测时间截点
			method = "KM")
ten_year<- survivalROC(Stime=tab$OS.time,##生存时间
		       status=tab$OS,## 终止事件    
		       marker = tab$riskScore, ## marker value    
		       predict.time =3650 ,## 预测时间截点
		       method = "KM")

pdf("test_set.survival_time_dependent_ROCplot.pdf",width=5,height=5)
plot(one_year$FP, one_year$TP, ## x=FP,y=TP
     type="l",lwd=3,col="#BC3C29FF", ##线条设置
     xlim=c(0,1), ylim=c(0,1),   
     xlab=("Specificity"), ##连接
     ylab="Sensitivity",
     main=paste0("Time dependent ROC(Test set: ",nrow(data)," samples)"))## \n换行符
abline(0,1)

lines(three_year$FP, three_year$TP, type="l",lwd=3,col="#0072B5FF",xlim=c(0,1), ylim=c(0,1))
lines(five_year$FP, five_year$TP, type="l",lwd=3,col="gold",xlim=c(0,1), ylim=c(0,1))
lines(ten_year$FP, ten_year$TP, type="l",lwd=3,col="green4",xlim=c(0,1), ylim=c(0,1))
legend("bottomright",c(paste("1-Year (AUC=",round(one_year$AUC,3),")"),
		       paste("3-Year (AUC=",round(three_year$AUC,3),")"),
		       paste("5-Year (AUC=",round(five_year$AUC,3),")"),
		       paste("10-Year (AUC=",round(ten_year$AUC,3),")")),
       lty= 1 ,lwd= 3,col=c("#BC3C29FF","#0072B5FF","gold","green4"),
       bty = "n",# bty框的类型
       )

dev.off()

#====== for whole set ==============#
exp<-read.table(whole_exp,header=T)
rownames(exp)<-exp[,1]
exp<-exp[,-1]
exp<-as.data.frame(t(exp))
exp$sample<-gsub("[.]","-",rownames(exp))

#读入生存数据
survival<-read.table(sur_data,header=T)


#表达数据与生存数据匹配
survival0<-survival[match(exp$sample,survival$sample),]
exp1<-cbind(survival0[,c("sample","OS","OS.time")],exp[,-ncol(exp)])

exp1<-na.omit(exp1)
rownames(exp1)<-exp1[,1]
exp1<-exp1[,-1]

data<-exp1
dim(data)

riskScore<-predict(cox,type="risk",newdata=data)
coxGene<-rownames(cox_summary$coefficients)
coxGene=gsub("'","",coxGene)
outCol=c("OS.time","OS",coxGene)

library(survminer)
#tab0<-cbind(id=rownames(cbind(data[,outCol],riskScore)),cbind(data[,outCol],riskScore))
#cut<- surv_cutpoint( tab0, time = "OS.time", event = "OS",  variables = "riskScore")
#cut_point<-summary(cut)$cutpoint
#cut_point

risk=as.vector(ifelse(riskScore>cut_point,"high","low"))
#risk=as.vector(ifelse(riskScore>median(riskScore),"high","low"))

#write.table(cut_point,file=paste(out_prefix,"riskScore.cutoff.txt",sep="."),sep="",quote=F,row.names=F)

tab<-cbind(id=rownames(cbind(data[,outCol],riskScore,risk)),cbind(data[,outCol],riskScore,risk))

write.table(tab,
	    file=paste(out_prefix,"whole_set.risk.txt",sep="."),
	    sep="\t",
	    quote=F,
	    row.names=F)
library(dplyr)
tab_rs<-select(tab,riskScore)
tab_rs<-t(tab_rs)
write.table(tab_rs,file=paste(out_prefix,"whole_set.riskScore.txt",sep="."),sep="\t",quote=F,row.names=T)


# surplot for risckScore
fit <- survfit(Surv(OS.time,OS) ~ risk, data = tab)
print(fit)
pdf("whole_set.riskScore_survival.pdf")
ggsurvplot(fit,
	   pval = TRUE, conf.int = TRUE,
	   risk.table.col = "strata", # Change risk table color by groups
	   surv.median.line = "hv", # Specify median survival
	   ggtheme = theme_bw(), # Change ggplot2 theme
	   xlab = "Time in days",   # customize X axis label.
	   break.time.by = 500,     # break X axis in time intervals by 200.
	   risk.table = TRUE,
	   legend.labs=c("Low Risk","High Risk"),
	   legend.tile="Risk", 
	   palette = c("#E7B800", "#2E9FDF"))
dev.off()


# survival plots of patients
pdf("whole_set.riskScore_3plot.pdf")
#自己画图
#figure 1
riskClass<-tab$risk
lowLength<-sum(riskClass=="low")
highLength<-sum(riskClass=="high")
tmp1<-sort(tab$riskScore)
par(pin = c(5,2),mfrow = c(2, 1),las=1)#pin()函数控制图形的尺寸
plot(tmp1,type="p",ylab="Risk Score",xlab=NA,pch=20,col=c(rep("#2E9FDF",lowLength),rep("#E7B800",highLength)),xaxt="n")
text(x=lowLength,y=max(tab$riskScore),labels=paste("cutoff = ",round(cut_point,3),sep=""),pos=4)
legend("topleft",pch=c(16,16),legend=c("Low Risk","High Risk"),col=c("#2E9FDF", "#E7B800"),ncol=2,bty = "n")
abline(v=lowLength,lty=2)

#figure 2
tmp2<-tab[order(tab$riskScore,decreasing=F),]
color<-ifelse(tab$OS==1,"#2E9FDF", "#E7B800")
plot(tmp2$OS.time,pch=19,xlab="Patiens(increasing risk score)",ylab="Survival time (days)",col=color,ylim=c(0,max(tmp2$OS.time+1000)))
legend("topright",pch=c(16,16),legend=c("Alive","Dead"),col=c("#2E9FDF", "#E7B800"),ncol=2,bty = "n")
abline(v=lowLength,lty=2)


#figure 3
library(pheatmap)
heatTab<-tmp2[,c(4:(ncol(tab)-2))]
heatTab<-t(as.matrix(heatTab))
colnames(heatTab)<-tmp2$id
annotation<-data.frame(risk=tmp2$risk)
rownames(annotation)<-tmp2$id
annoCol<-list(risk=c(low='#2E9FDF',high='#E7B800'))
pheatmap(heatTab,
	 scale="row",
	 color=colorRampPalette(colors = c("blue","white","red"))(100),
	 annotation=annotation,
	 annotation_colors=annoCol,
	 cluster_cols=F,
	 cluster_rows=T,
	 show_colnames=F,
	 cellheight=15) 

dev.off()

# survival time dependent  ROC 
library(survivalROC)
one_year<- survivalROC(Stime=tab$OS.time,##生存时间
		       status=tab$OS,## 终止事件    
		       marker = tab$riskScore, ## marker value    
		       predict.time = 365,## 预测时间截点
		       method = "KM")
three_year<- survivalROC(Stime=tab$OS.time,##生存时间
			 status=tab$OS,## 终止事件    
			 marker = tab$riskScore, ## marker value    
			 predict.time = 730,## 预测时间截点
			 method = "KM")
five_year<- survivalROC(Stime=tab$OS.time,##生存时间
			status=tab$OS,## 终止事件    
			marker = tab$riskScore, ## marker value    
			predict.time =1825 ,## 预测时间截点
			method = "KM")
ten_year<- survivalROC(Stime=tab$OS.time,##生存时间
		       status=tab$OS,## 终止事件    
		       marker = tab$riskScore, ## marker value    
		       predict.time =3650 ,## 预测时间截点
		       method = "KM")

pdf("whole_set.survival_time_dependent_ROCplot.pdf",width=5,height=5)
plot(one_year$FP, one_year$TP, ## x=FP,y=TP
     type="l",lwd=3,col="#BC3C29FF", ##线条设置
     xlim=c(0,1), ylim=c(0,1),   
     xlab=("Specificity"), ##连接
     ylab="Sensitivity",
     main=paste0("Time dependent ROC(Whole set: ",nrow(data)," samples)"))## \n换行符
abline(0,1)

lines(three_year$FP, three_year$TP, type="l",lwd=3,col="#0072B5FF",xlim=c(0,1), ylim=c(0,1))
lines(five_year$FP, five_year$TP, type="l",lwd=3,col="gold",xlim=c(0,1), ylim=c(0,1))
lines(ten_year$FP, ten_year$TP, type="l",lwd=3,col="green4",xlim=c(0,1), ylim=c(0,1))
legend("bottomright",c(paste("1-Year (AUC=",round(one_year$AUC,3),")"),
		       paste("3-Year (AUC=",round(three_year$AUC,3),")"),
		       paste("5-Year (AUC=",round(five_year$AUC,3),")"),
		       paste("10-Year (AUC=",round(ten_year$AUC,3),")")),
       lty= 1 ,lwd= 3,col=c("#BC3C29FF","#0072B5FF","gold","green4"),
       bty = "n",# bty框的类型
       )

dev.off()
