# Supplementary material for: Identification and validation of a DNA methylation-driven gene-based prognostic model for clear cell renal cell carcinoma
Source: BMC Genomics. 2023 Jun 7;24:307. doi: 10.1186/s12864-023-09416-z (PMC10249168; doi:10.1186/s12864-023-09416-z)
Supplement: Supplementary file 3 — Additional file 3. [file 12864_2023_9416_MOESM3_ESM.zip › Code/04_multiCox/p01_genes_multiCox.R]

library(survival)

args<-commandArgs(TRUE)
deg_exp<-args[1]
sur_data<-args[2]
out_prefix<-args[3]

#读入基因数据
exp<-read.table(deg_exp,header=T)
rownames(exp)<-exp[,1]
exp<-exp[,-1]
exp<-as.data.frame(t(exp))
exp$sample<-gsub("[.]","-",rownames(exp))

#读入生存数据
survival<-read.table(sur_data,header=T)


#表达数据与生存数据匹配
survival0<-survival[match(exp$sample,survival$sample),]
exp1<-cbind(survival0[,c("sample","OS","OS.time")],exp[,-ncol(exp)])

exp1<-na.omit(exp1)
rownames(exp1)<-exp1[,1]
exp1<-exp1[,-1]

data<-exp1
dim(data)

genes <- colnames(data)[3:ncol(data)]
outTab <- data.frame()

cox <- coxph(Surv(OS.time,OS)~.,data)
cox <- step(cox,direction="both")
cox_summary <- summary(cox)
outTab <- rbind(outTab,cbind(Genes=rownames(cox_summary$coefficients),coef=round(cox_summary$coefficients[,"coef"],3),HR = round(cox_summary$coefficients[,"exp(coef)"],3),z = round(cox_summary$coefficients[,"z"],3),"95%CI" = paste(round(cox_summary$conf.int[,3],3),round(cox_summary$conf.int[,4],3),sep = "-"),pvalue = round(cox_summary$coefficients[,"Pr(>|z|)"],3)))


write.table(outTab,file=paste(out_prefix,"genes_multiCox.out.xls",sep="."),quote=F,row.names=F,sep="\t")
