# Supplementary material for: Identification and validation of a DNA methylation-driven gene-based prognostic model for clear cell renal cell carcinoma
Source: BMC Genomics. 2023 Jun 7;24:307. doi: 10.1186/s12864-023-09416-z (PMC10249168; doi:10.1186/s12864-023-09416-z)
Supplement: Supplementary file 3 — Additional file 3. [file 12864_2023_9416_MOESM3_ESM.zip › Code/05_nomogram/p01_nomogram.R]

library(survival)
library(forestplot)
library(tableone) #提取各组患者人数包

args<-commandArgs(TRUE)
risk_tab<-args[1]
target_phyno<-args[2]
nomo_phyno<-args[3]

#读入表型数据(被分类处理过的)
phy<-read.table(target_phyno,sep="\t",row.names=1)
#phy<-read.table("../02_uniCox/TCGA-KIRC.phenotype.sub_trans.forunicox.xls",sep="\t",row.names=1)
phy<-as.data.frame(t(phy))

#读入生存-riskScore数据
riskTab<-read.table(risk_tab,sep="\t",header=T)
#riskTab<-read.table("../04_multiCox/final.risk.txt",sep="\t",header=T)

#两个数据匹配
phy0<-phy[match(riskTab$id,phy$submitter_id.samples),]
newTab<-cbind(id=phy0[,1],riskTab[,c(2,3)],riskScore=riskTab$riskScore,phy0[,c(2:ncol(phy0))])
newTab1<-cbind(id=phy0[,1],riskTab[,c(2,3)],riskScore=riskTab$riskScore,risk=riskTab$risk,phy0[,c(2:ncol(phy0))])

write.table(newTab,"o01.phyno-risk_for_uniCox.xls",quote=F,row.names=F,sep="\t")

# 循环进行uniCox分析
data<-newTab
genes <- colnames(data)[4:ncol(data)]
outTab <- data.frame()

for(i in genes){
	expr <- data[,i]
	cox <- coxph(Surv(OS.time,OS)~expr,data)
	cox_summary <- summary(cox)
	outTab <- rbind(outTab,cbind(Characteristics = i,
				     HR = round(cox_summary$coefficients[,"exp(coef)"],3),
				     z = round(cox_summary$coefficients[,"z"],3),
				     CI5 = round(cox_summary$conf.int[,3],3),
				     CI95 = round(cox_summary$conf.int[,4],3),
				     CI5_CI95 = paste(round(cox_summary$conf.int[,3],3),round(cox_summary$conf.int[,4],3),sep = "-"),
				     pvalue = round(cox_summary$coefficients[,"Pr(>|z|)"],3))
	)
}

#Uni_cox<-outTab[order(outTab[,7],decreasing=T),] 
Uni_cox<-outTab
write.table(Uni_cox,"o01.phyno-risk_uniCox.out.xls",quote=F,row.names=F,sep="\t")

#增加表格HR(95% CI)
Uni_cox$HR.CI5_CI95<-paste0(Uni_cox$HR," (",Uni_cox$CI5_CI95,")")

result1<-data.frame(Characteristics=Uni_cox$Characteristics,
		    HR=as.numeric(as.vector(Uni_cox$HR)),
		    CI5=as.numeric(as.vector(Uni_cox$CI5)),
		    CI95=as.numeric(as.vector(Uni_cox$CI95)),
		    HR.CI5_CI95=Uni_cox$HR.CI5_CI95,
		    pvalue=as.numeric(as.vector(Uni_cox$pvalue))
		    )

#p值改一下格式，p=0的改为<0.001
result1$pvalue[result1$pvalue==0]<-"<0.001"

# Characteristics   HR 	CI5  CI95	CI5_CI95      pvalue          HR.CI5_CI95

head(result1)
#绘图


pdf("o01.phyno-risk_uniCox.pdf",width=8,height=5)
forestplot(result1[,c(1,5,6)], 
	   mean=result1[,2],   
	   lower=result1[,3],  
	   upper=result1[,4], 
	   zero=1,            
	   boxsize=0.15,      
	   graph.pos= "right" ,
	   #graphwidth = unit(.25,"npc"),
	   xlab="HR (95% CI)",
	   xticks=c(0:(round(max(result1[,4]))+1)) ,
	   #----------------#字体
	   #is.summary=c(T,F,T,F,F,T,F,F,F,T,F,F,T,F,F,T,F,F,Fa),#T=粗体
	   txt_gp=fpTxtGp(label=gpar(cex=1),
			  ticks=gpar(cex=1.2), 
			  xlab=gpar(cex=1.3), 
			  title=gpar(cex=1.5)),
	   #----------------#线条粗细（x轴、置信区间）
	   lwd.zero=1,
	   lwd.ci=1.6,
	   lwd.xaxis=1, 
	   lty.ci=1,
	   ci.vertices =T,
	   ci.vertices.height=0.07, 
	   clip=c(0.1,8),
	   #----------------#行间距、字间距/box形状                 
	   #ineheight=unit(8, 'mm'), 
	   #line.margin=unit(8, 'mm'),
	   #colgap=unit(6, 'mm'),
	   col=fpColors(zero = "#e22e2a",
			box = '#1a37d9', 
			lines = '#1a37d9'),
	   fn.ci_norm="fpDrawCircleCI", 
	   title="Univariate Cox analysis"
	   )

dev.off()

# multiCox
data1<-data[,-1]
cox <- coxph(Surv(OS.time,OS)~.,data1)
cox_summary <- summary(cox)
Multi_cox<-data.frame(Characteristics = colnames(data1)[3:ncol(data1)],
		      HR = round(cox_summary$coefficients[,"exp(coef)"],3),  
		      CI5 = round(cox_summary$conf.int[,3],3),
		      CI95 = round(cox_summary$conf.int[,4],3),
		      HR.CI5_CI95 = paste(round(cox_summary$coefficients[,"exp(coef)"],3)," (",round(cox_summary$conf.int[,3],3),"-",round(cox_summary$conf.int[,4],3),")",sep = ""),
		      pvalue = round(cox_summary$coefficients[,"Pr(>|z|)"],3)
		      )

#Multi_cox<-Multi_cox[order(Multi_cox[,6],decreasing=T),]
write.table(Multi_cox,"o02.phyno-risk_multiCox.out.xls",quote=F,row.names=F,sep="\t")

result1<-Multi_cox
#p值改一下格式，p=0的改为<0.001
result1$pvalue[result1$pvalue==0]<-"<0.001"

result1
# Characteristics   HR  CI5  CI95      pvalue          HR.CI5_CI95

# multiCox plot
pdf("o02.phyno-risk_multiCox.pdf",width=8,height=5)
forestplot(result1[,c(1,5,6)],
	   mean=result1[,2],
	   lower=result1[,3],
	   upper=result1[,4],
	   zero=1,
	   boxsize=0.15,
	   graph.pos= "right" ,
	   #graphwidth = unit(.25,"npc"),
	   xlab="HR (95% CI)",
	   xticks=c(0:(round(max(result1[,4]))+1)) ,
	   #----------------#字体
	   #is.summary=c(T,F,T,F,F,T,F,F,F,T,F,F,T,F,F,T,F,F,Fa),#T=粗体
	   txt_gp=fpTxtGp(label=gpar(cex=1),
			  ticks=gpar(cex=1.2),
			  xlab=gpar(cex=1.3),
			  title=gpar(cex=1.5)),
	   #----------------#线条粗细（x轴、置信区间）
	   lwd.zero=1,
	   lwd.ci=1.6,
	   lwd.xaxis=1,
	   lty.ci=1,
	   ci.vertices =T,
	   ci.vertices.height=0.07,
	   clip=c(0.1,8),
	   #----------------#行间距、字间距/box形状                 
	   #ineheight=unit(8, 'mm'), 
	   #line.margin=unit(8, 'mm'),
	   #colgap=unit(6, 'mm'),
	   col=fpColors(zero = "#e22e2a",
			box = '#1a37d9',
			lines = '#1a37d9'),
	   fn.ci_norm="fpDrawCircleCI",
	   title="Multivariate Cox analysis"
	   )

dev.off()

#莫诺图
#筛选显著变量
var<-result1[which(result1$pvalue<0.05),]$Characteristics
var<-as.vector(var)
#数据准备
#读入表型数据(未被分类处理过的)
phy2<-read.table(nomo_phyno,,sep="\t",row.names=1)
#phy2<-read.table("../02_uniCox/TCGA-KIRC.phenotype.sub_trans.forNomogram.xls",sep="\t",row.names=1)
phy2<-as.data.frame(t(phy2))

#与risk数据匹配
phy1<-phy2[match(riskTab$id,phy2$submitter_id.samples),]
newTab1<-cbind(id=phy1[,1],riskTab[,c(2,3)],riskScore=riskTab$riskScore,risk=riskTab$risk,phy1[,c(2:ncol(phy1))])

write.table(newTab1,"o03.phyno-risk_for_nomogram.xls",quote=F,row.names=F,sep="\t")

#特别注意：来自此表的数值型变量，导入进来默认为factor类型，需要转化成数值型，否则会报错。如age
age_colnum<-grep("^age",colnames(newTab1),perl=T,ignore.case=T)
age_colnum
newTab1[,age_colnum]<-as.numeric(as.vector(newTab1[,age_colnum]))
#var<-c(as.vector(var),"risk")

#建模
fm<-paste("Surv(OS.time, OS) ~ ",paste(var,collapse = "+"))
fm


library(rms)
data<-newTab1
head(data)
class(data$age_at_diagnosis.diagnoses)

dd<-datadist(data)
options(datadist="dd")
mod <- cph(formula =  as.formula(fm),data=data,x=T,y=T,surv=T)

#画图
surv<-Survival(mod) 
surv1<-function(x) surv(365,x)
surv3<-function(x) surv(1095,x)
surv5<-function(x) surv(1825,x)
surv10<-function(x) surv(3650,x)

x<-nomogram(mod,
	    fun = list(surv1,surv3,surv5,surv10),
	    funlabel = c('1-year survival Probability','3-year survival Probability','5-year survival Probability','10-year survival Probability')
	    )
pdf("o03.phyno-risk.nomogram.pdf",width=12,height=7)
plot(x)
dev.off()

#输出计算公式---有bug
#library(nomogramEx)
#nomogramEx(nomo=x,np=2,digit = 3)


#校准曲线
## Using Cox survival estimates at 1 years
f1 <- cph(formula =  as.formula(fm),data=data,x=T,y=T,surv = T, time.inc=365)
cal1 <- calibrate(f1, cmethod="KM", method="boot", u=365, m=50, B=1000)

## Using Cox survival estimates at 3 years
f3 <- cph(formula =  as.formula(fm),data=data,x=T,y=T,surv = T, time.inc=1095)
cal3 <- calibrate(f3, cmethod="KM", method="boot", u=1095, m=50, B=1000)

## Using Cox survival estimates at 5 years
f5 <- cph(formula =  as.formula(fm),data=data,x=T,y=T,surv = T,  time.inc=1825)
cal5 <- calibrate(f5, cmethod="KM", method="boot", u=1825, m=50, B=1000)

## Using Cox survival estimates at 5 years
f10 <- cph(formula =  as.formula(fm),data=data,x=T,y=T,surv = T,  time.inc=3650)
cal10 <- calibrate(f10, cmethod="KM", method="boot", u=3650, m=50, B=1000)

#plot
pdf("o03.phyno-risk.nomogram.calibrate_curve.pdf",width=6,height=6)

plot(cal1,lwd = 3,lty = 0,errbar.col = c("#2166AC"),
     bty = "o", #只画左边和下边框
     xlim = c(0,1),ylim= c(0,1),
     xlab = "Nomogram-prediced OS (%)",ylab = "Observed OS (%)",
     col = c("gold3"),
     cex.lab=1.2,cex.axis=1, cex.main=1.2, cex.sub=0.6)
lines(cal1[,c('mean.predicted',"KM")],
      type = 'b', lwd = 2, col = c("gold3"), pch = 16)
mtext("")

plot(cal3,lwd = 3,lty = 0,errbar.col = c("#2166AC"),
     xlim = c(0,1),ylim= c(0,1),col = c("#2166AC"),add = T)
lines(cal3[,c('mean.predicted',"KM")],
      type = 'b', lwd = 2, col = c("#2166AC"), pch = 16)

plot(cal5,lwd = 3,lty = 0,errbar.col = c("#B2182B"),
     xlim = c(0,1),ylim= c(0,1),col = c("#B2182B"),add = T)
lines(cal5[,c('mean.predicted',"KM")],
      type = 'b', lwd = 2, col = c("#B2182B"), pch = 16)

plot(cal10,lwd = 3,lty = 0,errbar.col = c("green4"),
          xlim = c(0,1),ylim= c(0,1),col = c("green4"),add = T)
lines(cal10[,c('mean.predicted',"KM")],
            type = 'b', lwd = 2, col = c("green4"), pch = 16)


abline(0,1, lwd = 3, lty = 3, col = c("#224444"))

legend("bottomright", #图例的位置
       legend = c("1-year","3-year","5-year","10-year"), #图例文字
       col =c("gold3","#2166AC","#B2182B","green4"), #图例线的颜色，与文字对应
       lwd = 3,#图例中线的粗细
       cex = 1.2,#图例字体大小
       bty = "n")#不显示图例边框

dev.off()

# time dependent ROC for nomogram, risk and other clinical phynotypes
#cox <- coxph(formula =  as.formula(fm),data)
#cox_summary<-summary(cox)

nomoScore<-predict(mod,type="lp",newdata=data)
head(nomoScore)
coxGene<-var
coxGene=gsub("'","",coxGene)
outCol=c("id","OS.time","OS",coxGene)
outCol

library(survminer)
tab0<-cbind(data[,outCol],nomoScore)
cut<- surv_cutpoint( tab0, time = "OS.time", event = "OS",  variables = "nomoScore")
cut_point<-summary(cut)$cutpoint
cut_point

nomoRisk=as.vector(ifelse(nomoScore>cut_point,"high","low"))

write.table(cut_point,file="o04.nomoScore.cutoff.txt",sep="",quote=F,row.names=F)

tab<-cbind(data[,outCol],nomoScore,nomoRisk)
head(tab)

write.table(tab,
	    file="o04.nomoRisk.txt",
	    sep="\t",
	    quote=F,
	    row.names=F)
library(dplyr)
tab_rs<-select(tab,nomoScore)
tab_rs<-t(tab_rs)
write.table(tab_rs,file="o04.nomoScore.txt",sep="\t",quote=F,row.names=T)

# surplot for nomoScore
fit <- survfit(Surv(OS.time,OS) ~ nomoRisk, data = tab)
print(fit)
pdf("o04.nomoScore_survival.pdf")
ggsurvplot(fit,
	   pval = TRUE, conf.int = TRUE,
	   risk.table.col = "strata", # Change risk table color by groups
	   surv.median.line = "hv", # Specify median survival
	   ggtheme = theme_bw(), # Change ggplot2 theme
	   xlab = "Time in days",   # customize X axis label.
	   break.time.by = 500,     # break X axis in time intervals by 200.
	   risk.table = TRUE,
	   legend.labs=c("Low nomoRisk","High nomoRisk"),
	   legend.tile="nomoRisk", 
	   palette = c("#E7B800", "#2E9FDF"))
dev.off()

# survival time dependent  ROC 
library(survivalROC)

colo<-c("#BC3C29FF","#0072B5FF","gold3","green4","grey3","blue3","purple3")
for(time in c(365,1095,1825,3650)){
	year_num<-time/365
	pdf(paste(year_num,"year.survival_time_dependent_ROCplot.pdf"),width=8,height=8)
	plot(1,1,type="n", ## x=FP,y=TP
	     xlim=c(0,1), ylim=c(0,1),
	     xlab=("Specificity"), ##连接
	     ylab="Sensitivity",
	     main="Time dependent ROC")## \n换行符
	abline(0,1)
	legends<-vector()
	for(i in c(4:ncol(tab0))){
		su<- survivalROC(Stime=tab$OS.time,##生存时间
				 status=tab$OS,## 终止事件    
				 marker = as.numeric(as.vector(tab[,i])), ## marker value    
				 predict.time = time,## 预测时间截点
				 method = "KM")
		lines(su$FP, su$TP, type="l",lwd=3,col=colo[i-3],xlim=c(0,1), ylim=c(0,1))
		legends[i-3]<-paste(year_num,"-Year ",colnames(tab)[i],"(AUC=",round(su$AUC,3),")",sep="")
	}
	legend("bottomright",legends,
	       lty= 1 ,lwd= 3,col=colo[1:(ncol(tab0)-3)],
	       bty = "n",# bty框的类型
	       )
	dev.off()
}
