# Supplementary material for: Identification and validation of a DNA methylation-driven gene-based prognostic model for clear cell renal cell carcinoma
Source: BMC Genomics. 2023 Jun 7;24:307. doi: 10.1186/s12864-023-09416-z (PMC10249168; doi:10.1186/s12864-023-09416-z)
Supplement: Supplementary file 3 — Additional file 3. [file 12864_2023_9416_MOESM3_ESM.zip › Code/05_nomogram/run.sh]

Rscript p01_nomogram.R /EGENE/zhangdu/03_project/CancerResearch/ccRCC/04_multiCox/final.risk.txt /EGENE/zhangdu/03_project/CancerResearch/ccRCC/02_uniCox/TCGA-KIRC.phenotype.sub_trans.forunicox.xls /EGENE/zhangdu/03_project/CancerResearch/ccRCC/02_uniCox/TCGA-KIRC.phenotype.sub_trans.numeric.xls
