# Supplementary material for: Identification and validation of a DNA methylation-driven gene-based prognostic model for clear cell renal cell carcinoma
Source: BMC Genomics. 2023 Jun 7;24:307. doi: 10.1186/s12864-023-09416-z (PMC10249168; doi:10.1186/s12864-023-09416-z)
Supplement: Supplementary file 3 — Additional file 3. [file 12864_2023_9416_MOESM3_ESM.zip › Code/06_DCA/DCA.R]

#参考资料：https://zhuanlan.zhihu.com/p/507608459

a <- read.table("o03.phyno-risk_for_nomogram.xls",sep = "\t",header = T)

library(rmda)
tumor_stage.diagnoses<- decision_curve(OS~tumor_stage.diagnoses,
                        data = a, 
                        family = binomial(link ='logit'), #chdfate因变量，~后面自变量
                        thresholds= seq(0,1, by = 0.01),
                        confidence.intervals =0.95,
                        study.design = 'cohort')

age_at_diagnosis.diagnoses<- decision_curve(OS~age_at_diagnosis.diagnoses,
                                       data = a, 
                                       family = binomial(link ='logit'), #chdfate因变量，~后面自变量
                                       thresholds= seq(0,1, by = 0.01),
                                       confidence.intervals =0.95,
                                       study.design = 'cohort')

neoplasm_histologic_grade<- decision_curve(OS~neoplasm_histologic_grade,
                                            data = a, 
                                            family = binomial(link ='logit'), #chdfate因变量，~后面自变量
                                            thresholds= seq(0,1, by = 0.01),
                                            confidence.intervals =0.95,
                                            study.design = 'cohort')

riskScore <- decision_curve(OS~riskScore,
                                    data = a, 
                                    family = binomial(link ='logit'), #chdfate因变量，~后面自变量
                                    thresholds= seq(0,1, by = 0.01),
                                    confidence.intervals =0.95,
                                    study.design = 'cohort')

#复杂的
NomoScore<- decision_curve(OS~riskScore+tumor_stage.diagnoses+age_at_diagnosis.diagnoses+neoplasm_histologic_grade,
                         data = a, 
                         family = binomial(link ='logit'), #chdfate因变量，~后面自变量
                         thresholds= seq(0,1, by = 0.01),
                         confidence.intervals =0.95,
                         study.design = 'cohort')
# 基本和simple相同，就是那几个联合应用的变量之间用个+号连接起来。
List<- list(tumor_stage.diagnoses,age_at_diagnosis.diagnoses,neoplasm_histologic_grade,riskScore,NomoScore)
#把刚才计算的simple和complex两个对象合成一个list，命名为List。

#DCA曲线绘制

pdf("Decision_Curve_Analysis.pdf", width = 8, height = 6)
plot_decision_curve(List,curve.names= c('tumor_stage.diagnoses','age_at_diagnosis.diagnoses','neoplasm_histologic_grade','riskScore','NomoScore'),
                    cost.benefit.axis =FALSE,#col = c('red','blue'),
                    confidence.intervals =FALSE,standardize = FALSE)
dev.off()

# Clinical Impact Curve：

pdf("Clinical_Impact_Curve-NomoScore.pdf")
plot_clinical_impact(NomoScore,population.size = 1000,cost.benefit.axis = T,
                     n.cost.benefits= 8,col = c('red','blue'),
                     confidence.intervals= T)
dev.off()
